# Supplementary material for: Sequential Sampling of the Gastrointestinal Tract to Characterize the Entire Digestive Microbiome in Japanese Subjects
Source: Microorganisms. 2024 Jun 28;12(7):1324. doi: 10.3390/microorganisms12071324 (PMC11279317; doi:10.3390/microorganisms12071324)
Supplement: Supplementary file 1 [file microorganisms-12-01324-s001.zip]

Archive with 1 entries (1 files):
- microorganisms-3079837-supplementary.pdf
